# Supplementary material for: Diastereoselective dearomatization of indoles via photocatalytic hydroboration on hydramine-functionalized carbon nitride
Source: Nat Commun. 2024 May 22;15:4371. doi: 10.1038/s41467-024-48769-1 (PMC11111752; doi:10.1038/s41467-024-48769-1)
Supplement: Supplementary file 3 — Source Data [file 41467_2024_48769_MOESM3_ESM.xlsx]

## Sheet: Cartesian Coordinates
B radical					1a					TS					3a
Energy (E) = -330.656544 Hartree Enthalpy (H) = -330.498212 Hartree Gibbs free energy (G) = -330.540336 Hartree Charge = 0, Spin = 2					Energy (E) = -936.904691 Hartree Enthalpy (H) = -936.585824 Hartree Gibbs free energy (G) = -936.653064 Hartree Charge = 0, Spin = 1					Energy (E) = -1267.571922 Hartree Enthalpy (H) = -1267.093827 Hartree Gibbs free energy (G) = -1267.182175 Hartree Charge = 0, Spin = 2					Energy (E) = - 1267.596572 Hartree Enthalpy (H) = -1267.116295 Hartree Gibbs free energy (G) = -1267.203452 Hartree Charge = 0, Spin = 2
7	-2.34208	-1.69951	-0.130802		8	2.01689	2.03279	-3.49795		8	7.34888	5.49208	4.27883		8	7.32588	5.52099	4.19077
7	-3.28188	0.234855	0.276333		8	0.748027	3.27839	-2.11496		8	5.70234	6.52958	5.42218		8	5.58703	6.41537	5.32264
6	-2.43777	-0.406252	-0.612893		8	0.983771	-1.45673	2.29971		8	5.76879	1.66938	9.7151		8	6.19379	1.68455	9.73159
6	-3.68759	-0.63599	1.26502		8	-0.078096	0.552936	2.24674		8	4.55646	3.59245	9.61377		8	4.81227	3.49226	9.61736
1	-4.35597	-0.329444	2.06574		7	1.17731	-0.050273	0.492727		7	5.88593	3.05131	7.88814		7	6.02998	2.94816	7.82493
6	-3.10132	-1.8427	1.01126		6	2.2378	-0.113353	-1.52398		7	2.81259	1.6635	7.48562		7	2.60338	1.8631	7.84271
1	-3.16373	-2.78572	1.54859		6	3.05116	-0.669691	-2.52578		7	1.8345	3.57873	7.85546		7	1.94054	3.91629	7.90146
6	-1.56214	-2.74743	-0.757497		1	3.22595	-0.122238	-3.4521		6	7.23983	3.17986	6.04996		6	7.36305	3.22521	5.97142
1	-0.499799	-2.46205	-0.807867		6	3.62123	-1.92273	-2.30708		6	8.21107	2.71136	5.14559		6	8.42291	2.87965	5.10166
1	-1.92154	-2.93765	-1.78097		1	4.25676	-2.36806	-3.07698		1	8.50493	3.32987	4.2976		1	8.64011	3.51193	4.24156
1	-1.65835	-3.66761	-0.16724		6	3.39224	-2.62439	-1.10753		6	8.78012	1.45431	5.35426		6	9.16659	1.73052	5.35986
6	-3.68124	1.62319	0.166842		1	3.85302	-3.60474	-0.960551		1	9.53481	1.08266	4.65569		1	9.9844	1.45372	4.68928
1	-2.80144	2.28439	0.204043		6	2.58822	-2.09494	-0.09659		6	8.39529	0.655511	6.44627		6	8.87475	0.918147	6.47164
1	-4.35056	1.87004	1.00091		1	2.41095	-2.63417	0.831197		1	8.85328	-0.327122	6.58669		1	9.46931	0.018828	6.6533
1	-4.21063	1.7996	-0.782645		6	2.01675	-0.836592	-0.321044		6	7.43105	1.09522	7.36006		6	7.83455	1.23587	7.35535
5	-1.77259	0.176747	-1.83955		6	1.50485	1.13548	-1.40083		1	7.12957	0.484413	8.20785		1	7.61515	0.614214	8.21992
1	-1.95709	1.33814	-2.12866		6	0.886696	1.12602	-0.175748		6	6.86651	2.35703	7.15049		6	7.08623	2.38937	7.10244
1	-1.05869	-0.519983	-2.52646		1	0.249217	1.8806	0.274163		6	6.45143	4.38975	6.13564		6	6.43755	4.30837	5.99155
					6	1.3703	2.26014	-2.34065		6	5.57125	4.23792	7.21067		6	5.42002	4.05159	7.04448
					6	1.93328	3.05975	-4.49181		1	4.97902	4.99954	7.70409		1	5.21875	4.91785	7.68879
					1	2.48301	2.68676	-5.36523		6	6.43873	5.56735	5.28086		6	6.38104	5.49882	5.16698
					1	2.39171	3.99376	-4.13078		6	7.41432	6.61226	3.39714		6	7.35641	6.68689	3.36929
					1	0.885635	3.26114	-4.76407		1	8.18526	6.37355	2.65266		1	8.16959	6.53491	2.64716
					6	0.695791	-0.408667	1.77111		1	7.69286	7.53071	3.93859		1	7.5551	7.59107	3.96719
					6	-0.744777	0.461609	3.57049		1	6.44901	6.78166	2.89387		1	6.40308	6.82528	2.83444
					6	0.313572	0.35951	4.66602		6	5.4106	2.68169	9.15066		6	5.70896	2.62526	9.12582
					1	0.857261	-0.592569	4.61306		6	4.31822	3.77271	11.0661		6	4.50766	3.5678	11.0576
					1	-0.177768	0.428345	5.64852		6	5.65766	4.08394	11.7326		6	5.7903	3.8858	11.8262
					1	1.0355	1.18714	4.58486		1	6.34099	3.2244	11.6801		1	6.51096	3.05958	11.7649
					6	-1.70794	-0.723426	3.5706		1	5.49254	4.32555	12.7935		1	5.54865	4.05886	12.8861
					1	-2.41075	-0.651065	2.72593		1	6.13868	4.94967	11.2513		1	6.26108	4.79836	11.4277
					1	-2.29127	-0.713858	4.50399		6	3.64586	2.54479	11.6772		6	3.85142	2.27338	11.5374
					1	-1.17093	-1.67873	3.50665		1	2.70811	2.31314	11.154		1	2.98212	2.02852	10.9096
					6	-1.49778	1.78482	3.65261		1	3.40992	2.75819	12.7314		1	3.49985	2.40592	12.5724
					1	-0.799496	2.63424	3.60281		1	4.30017	1.66582	11.6318		1	4.55705	1.43418	11.5083
					1	-2.04939	1.84117	4.60278		6	3.38867	4.98083	11.1049		6	3.52895	4.73659	11.1349
					1	-2.21796	1.87428	2.82491		1	3.86054	5.85176	10.6252		1	3.98478	5.65153	10.7266
										1	3.15807	5.2396	12.1492		1	3.25056	4.92343	12.1828
										1	2.44496	4.76223	10.5848		1	2.61416	4.51821	10.566
										6	2.73677	2.95832	7.02482		6	2.86781	3.09802	7.34793
										6	1.35092	2.6884	8.78684		6	1.09103	3.20187	8.72437
										1	0.628996	2.98044	9.54444		1	0.27305	3.67427	9.26156
										6	1.9567	1.48756	8.5529		6	1.51035	1.90578	8.68945
										1	1.85886	0.533098	9.06298		1	1.13189	1.018	9.18879
										6	3.57669	0.598146	6.85928		6	3.37959	0.65367	7.60074
										1	4.59028	0.941863	6.6202		1	3.96475	0.773514	6.68313
										1	3.08805	0.265144	5.92983		1	2.69691	-0.199871	7.49225
										1	3.64496	-0.246589	7.55637		1	4.06232	0.465256	8.44263
										6	1.48905	4.98605	7.78501		6	1.86157	5.35331	7.67447
										1	2.37467	5.60905	7.97913		1	2.83946	5.81812	7.85416
										1	0.724575	5.20279	8.5413		1	1.12731	5.77961	8.36905
										1	1.09242	5.23528	6.78987		1	1.55008	5.56376	6.64165
										5	3.53484	3.58858	5.88854		5	4.00032	3.53381	6.29584
										1	3.28703	4.72098	5.55386		1	3.56591	4.45619	5.61687
										1	4.16475	2.8635	5.15698		1	4.28377	2.56858	5.58791
